# Supplementary material for: Circulating Insulin and IGF-1 and Frequency of Food Consumption during Pregnancy as Predictors of Birth Weight and Length
Source: Nutrients. 2021 Jul 9;13(7):2344. doi: 10.3390/nu13072344 (PMC8308892; doi:10.3390/nu13072344)
Supplement: Supplementary file 1 [file nutrients-13-02344-s001.zip]

Archive with 1 entries (1 files):
- nutrients-1262308-supplementary.pdf
